# Supplementary material for: Phylogenomic exploration of the relationships between strains of Mycobacterium avium subspecies paratuberculosis
Source: BMC Genomics. 2016 Jan 26;17:79. doi: 10.1186/s12864-015-2234-5 (PMC4729121; doi:10.1186/s12864-015-2234-5)
Supplement: Additional file 1: Table S1. — Information on Map strains included in this study (XLSX 23 kb) [file 12864_2015_2234_MOESM1_ESM.xlsx]

## Sheet: Sheet1
Reference No	SnaB1 profile	Spe1 profile	INMV	No. TR	IS1311	LSP20	LSPA4II	gyrA/B	Host	Country of origin	Area of origin	Date of isolation	Comments
MAAMRI001									Deer	Scotland		1988	Mycobacterium avium subsp. avium
MAPMRI001	80	71	70	71331118	S	-	+	I	Sheep	Scotland	Lanarkshire	2003	Pigmented
MAPMRI002	9	7	21	51331118	S	-	+	I	Sheep	Scotland		1996	Pigmented
MAPMRI003			70	71331118	S	-	+		Sheep	Scotland	Lanarkshire	2004	Pigmented
MAPMRI004			70	71331118	S	-	+		Sheep	England		2003	Pigmented
MAPMRI005			70	71331118	S	-	+		Sheep	Scotland	Lanarkshire	2004	Pigmented
MAPMRI006	10	8	70	71331118	S	-	+		Sheep	Scotland	Shetland	1999	Pigmented
MAPMRI007	75	8	70	71331118	S	-	+	I	Sheep	Scotland	Shetland	1999	Pigmented
MAPMRI008	11	9	70	71331118	S	-	+	I	Sheep	Faroe Islands		1979?	Pigmented
MAPMRI009			127	32332728	C	+	-		Human	Netherlands			CD isolate Vveen HPC
MAPMRI010	21	44	127	32332728	C	+	-		Human	Netherlands			CD isolate Vveen LZ
MAPMRI0102					C	+	-		Cow	Italy	Emilia Romagna	2009
MAPMRI0103	74	65	32	61331118	S	-	+		Sheep	Scotland	Ayr	2004	Pigmented
MAPMRI0104	2	1	1	42332228	C	+	-		Cow	Scotland	Kincardine	2008
MAPMRI0105	2	1	2	32332228	C	+	-		Cow	Scotland	Kincardine	2008
MAPMRI0106	2	41	2	32332228	C	+	-		Cow	Scotland	Lanark	2007
MAPMRI0107	2	1	1	42332228	C	+	-		Cow	Scotland	Angus	2008
MAPMRI0108	2	1	1	42332228	C	+	-		Cow	England	Berwickshire	2008
MAPMRI0109			1	42332228	C	+	-		Cow	Ireland	Munster	2007
MAPMRI011			2	32332228	C	+	-		Human	Netherlands			CD isolate Jeltema
MAPMRI0110	2	1	1	42332228	C	+	-		Cow	Scotland	Aberdeen	2008
MAPMRI0111	2	1	1	42332228	C	+	-		Cow	Scotland	Roxburgh	2008
MAPMRI0112			2	32332228	C	+	-		Cow	Ireland	Munster	2007
MAPMRI0113			2	32332228	C	+	-		Cow	Ireland	Munster	2007
MAPMRI0114			1	42332228	C	+	-		Cow	Ireland	Munster	2007
MAPMRI0115					C	+	-		Sheep	Norway	Flate	2007
MAPMRI0116	1	1	1	42332228	C	+	-		Cow	Scotland	Aberdeen	2008
MAPMRI0117	49	33			B	+	-		Cow	Czech Republic		2003?
MAPMRI0118					C	+	-		Goat	Norway	Haug	2007
MAPMRI0119	2	1	1	42332228	C	+	-		Cow	England	Devon	2008
MAPMRI012	73	39	2	32332228	C	+	-		Human	USA		1981	CD isolate
MAPMRI0120					C	+	-		Goat	Norway	Roseth	2008
MAPMRI0121	2	40	1	42332228	C	+	-		Cow	England	Staffordshire	2008
MAPMRI0122	2	35	2	32332228	C	+	-		Cow	Wales	Gwynedd	2006
MAPMRI0123					C	+	-		Goat	Norway	Flate	2009
MAPMRI0124	70	73	1	42332228	C	+	-		Sheep	Scotland	East Lothian	2008
MAPMRI0125					C	+	-		Cow	Norway	Neset	2010
MAPMRI0126			1	42332228	C	+	-		Environmental	England	Cumbria		Water isolate
MAPMRI0127	26	34	35	23532128	B	+	-		Cow	Czech Republic
MAPMRI0128	25	33	126	23532228	B	+			Cow	India	South India (Chennai, Tamil Nadu)	June, 2003
MAPMRI0129	2	1	1	42332228	C	+	-		Cow	England	W Yorks
MAPMRI013	6	1	2	32332228	C	+	-		Cow	UK
MAPMRI0130	5	2	1	42332228	C	+	-		Sheep	Scotland	Perth & Kinross		Passaged strain JD143 P1
MAPMRI0131									Sheep	Scotland	Perth & Kinross		Passaged strain JD143 P26
MAPMRI0132			1	42332228	C	+	-		Sheep	Scotland	Perth & Kinross	2002	Passaged strain M21/02 P1
MAPMRI0133									Sheep	Scotland	Perth & Kinross	2002	Passaged strain M21/02 P26
MAPMRI0134	1	1	2	32332228	C	+	-		Cow	USA	Winsconsin	1990	Passaged strain K10 P2
MAPMRI0135									Cow	USA	Winsconsin	1990	Passaged strain K10 P21
MAPMRI014			2	32332228	C	+	-		Human	USA		1984	CD isolate Dominic
MAPMRI015	2	1	127	32332728	C	+	-		Human	Netherlands		1987	CD isolate Holland-1
MAPMRI016	23	37	2	32332228	C	+	-		Human	USA	Rhode Island	1981	CD isolate Linda
MAPMRI017	22	1	2	32332228	C	+	-		Human	Netherlands	CIDC		CD isolate Moll
MAPMRI018	1	1	17	31332228	C	+	-		Cow	UK			Vaccine strain
MAPMRI019	50	45	2	32332228	C	+	-		Cow	Canada			Vaccine strain
MAPMRI020			2	32332228	C	+	-		Cow	UK			Vaccine strain
MAPMRI021					C	+	-		Cow	Argentina		2003?
MAPMRI022					C	+	-		Cow	Argentina		2003?
MAPMRI023					C	+	-		Cow	Venezuela		2003?
MAPMRI024			2	32332228	C	+	-		Human	USA		2003?
MAPMRI025			126	23532228	B	+	-		Buffalo	India	North India (Bareilly, UP)	May, 2003
MAPMRI026			126	23532228	B	+	-		Goat	India	Nepal (Bandipur Farm)	July, 2003
MAPMRI027	2	1	1	42332228	C	+	-		Bison	USA
MAPMRI028	2	1	2	32332228	C	+	-		Bison	USA
MAPMRI029	2	1	68	22532228	B	+	-		Bison	USA
MAPMRI030	2	1	25	42332328	C	+	-		Bison	USA
MAPMRI031	43	38	68	22532228	B	+	-		Bison	USA
MAPMRI032	40	21	6	32332128	C	+	-		Cow	Netherlands	Harmelen
MAPMRI033	36	27	1	42332228	C	+	-		Moufflon	Czech Republic	Nachod
MAPMRI034	25	64	35	23532128	B	+	-		Moufflon	Czech Republic	Sumperk
MAPMRI035	2	19	2	32332228	C	+	-		Sheep	Greece	Kavalari, Thessaloniki
MAPMRI036	48	36			C	+	-		Sheep/Goat	Greece
MAPMRI037	8	4	2	32332228	C	+	-		Cow	N Ireland		1999/2000	Milk isolate
MAPMRI038	7	1(5)			C	+	-		Cow	N Ireland		1999/2000	Milk isolate
MAPMRI039	64	1	3	32332218	C	+	-		Cow	Spain	Lukiano, Araba, Basque country	2001
MAPMRI040			2	32332228	C	+	-			Spain
MAPMRI041	2	48	2	32332228	C	+	-		Cow	Spain	Remourelle, Lugo, Galicia	2004
MAPMRI042	68	1	69	22332218	C	+	-		Deer	Spain	Caleruela, Toledo, Castilla La Mancha	2005
MAPMRI043	71	64	72	41331118	S	-	+	III	Sheep	Spain	Onati, Gipuzkoa, Basque country	1993
MAPMRI044			2	32332228	C	+	-			Spain
MAPMRI045	79	55	70	71331118	S	-	+	III	Sheep	Spain	Gipuzkoa, Basque country	1993
MAPMRI046	15	1	78	22331218	C	+	-		Goat	Spain	Cordoba, Andalucia	2002
MAPMRI047	65	61	85	(11)1331118	S	-	+	III	Goat	Spain	Cordoba, Andalucia	2002
MAPMRI048	51	60	19	42332128	C	+	-		Cow	Spain	Azpeitia, Gipuzkoa, Basque country	2002
MAPMRI049	66	62	21	51331118	S	-	+	III	Sheep	Spain	Arcentales, Basque country	2002
MAPMRI050	2	5	2	32332228	C	+	-		Cow	Spain	Valdes, Asturias	2004
MAPMRI051	56	56	84	91331118	S	-	+	III	Sheep	Spain	Foradada de Toscar, Huesca, Navarra	1991	Pigmented
MAPMRI052	2	46	1	42332228	C	+	-		Cow	Spain	Merida, Badajoz, Extremadura	2005
MAPMRI053	59	63	1	42332228	C	+	-		Cow	Spain	Derio, Basque Country	2003
MAPMRI054	1	53	13	22332228	C	+	-		Cow	Spain	Puente ls Reina, Navarra	2005
MAPMRI055	55	52	82	32532229	C	+	-		Cow	Spain	Madrid	2002
MAPMRI056	71	1	1	42332228	C	+	-		Cow	Spain	Blascoeles, Avila	2005
MAPMRI057	2	1	2	32332228	C	+	-		Cow	Spain	Ribadeo, Lugo, Galicia	2003
MAPMRI058	16	47	70	71331118	S	-	+	III	Goat	Spain	Mahon, Menorca	2000
MAPMRI059	2	19	33	32522228	C	+	-		Cow	Spain	Bustarviejo, Madrid	2003
MAPMRI060				323322-8					Cow	Germany	Thuringia	2005
MAPMRI061				423321-8					Cow	Germany	North Rhine Westphalia	2005
MAPMRI062				423322-8					Cow	Germany	North Rhine Westphalia	2005
MAPMRI063				423422-8					Deer	Germany	North Rhine Westphalia	2005
MAPMRI064				323322-8					Deer	Germany	North Rhine Westphalia	2005
MAPMRI065			7	32332118	C	+	-		Cow	France	Manche (Flotteville), Normandy	2003
MAPMRI066			3	32332218	C	+	-		Cow	France	Dordogne (Manaurie), SW	2003
MAPMRI067			1	42332228	C	+	-		Goat	France	Indre et Loire (Tours), Midwest	2004
MAPMRI068			2	32332228	C	+	-		Goat	France	Deux Sèvre (Niort), Midwest	2004
MAPMRI069			2	32332228	C	+			Cow	UK
MAPMRI070	12	10			C	+	-		Goat	Norway
MAPMRI071	6	5			C	+	-		Cow	N Ireland		1999/2000
MAPMRI072	4	6	122	42232228	C	+	-		Cow	N Ireland		1999/2000
MAPMRI073	2	17	2	32332228	C	+	-		Sheep	Netherlands
MAPMRI074	20	1	131	32532218	S	+	-		Cow	Netherlands
MAPMRI075	3	3			C	+	-		Sheep	Scotland	Kingcraigie
MAPMRI076	2	1	1	42332228	C	+	-		Cow	Wales	Dyfed	2008
MAPMRI077	1	41	2	32332228	C	+	-		Cow	Scotland	Angus	2008
MAPMRI078	44	39	6	32332128	C	+	-		Cow	Netherlands
MAPMRI080	30	21	2	32332228	C	+	-		Goat	Netherlands
MAPMRI081	2	31	2	32332228	C	+	-		Cow	Netherlands
MAPMRI082	2	1	1	42332228	C	+	-		Goat	Netherlands
MAPMRI083	2	30	27	81331118	S	-	+		Deer	Netherlands	Flevoland
MAPMRI084	72	43	2	32332228	C	+	-		Cow	Wales	Dyfed	2007
MAPMRI085	42	2	1	42332228	C	+	-		Cow	England	N Yorks	2007
MAPMRI086	37	23	71	51131118	S	-			Deer	Czech Republic	Nachod
MAPMRI087	2	1	1	42332228	C	+	-		Cow	England	Isle of Man
MAPMRI088	2	1	1	42332228	C	+	-		Moufflon	Czech Republic	Nachod
MAPMRI089	41	41	1	42332228	C	+	-		Cow	Czech Republic	Frydek-Mistek
MAPMRI090	46	42			C	+	-		Deer	Argentina		2003?
MAPMRI091	29	15	36	32342228	C	+	-		Goat	Greece	LIti, Thessaloniki
MAPMRI094	67	51	84	91331118	S	-	+	III	Sheep	Spain	Basque country
MAPMRI095					C	+	-		Cow	Italy	Vicenza
MAPMRI096					C	+	-		Cow	Italy	Vicenza
MAPMRI097					C	+	-		Cow	Italy	Lombardy
MAPMRI098	1	72	2	32332228	C	+	-		Cow	England	Avon	2008
MAPMRI099	2	46	75	32332828	C	+	-		Cow	Wales	Clwyd	2008
MAPMRI100					C	+	-		Cow	Italy	Emilia Romagna
MAPMRI101					C	+	-		Cow	Italy	Lombardy
MAPMRI136	52	1	80	22522226	C	+	-		Cow	Spain	Cantabia
MAPMRI137	61	47	70	71331118	S	-	+	III	Sheep	Spain	Basque country
MAPMRI155									Cow	USA	Wisconsin	1990	Passaged strain K10 P32
MAPMRI156									Sheep	Scotland	Perth & Kinross		Passaged strain JD143 P37
MAPMRI157									Sheep	Scotland	Perth & Kinross	2002	Passaged strain M21/02 P37
MAPMRI158				323-22--	C				Cow	New Zealand	Fielding-lower North Island	2010
MAPMRI159				322-22--	C				Cow	New Zealand	Hokitika-West Coast South Island	2010
MAPMRI160				423-22--	C				Deer	New Zealand	Fairlie-S.Canterbury	2009
MAPMRI161				413-11--	S				Sheep	New Zealand	Eccles-Wairarapa North Island	1988
MASMRI001									Bird				Mycobacterium avium subsp. silvaticum
